# Supplementary material for: Sex Differences in the Metabolic Cost of a Military Load Carriage Task: A Field Based Study
Source: Sports (Basel). 2025 Dec 9;13(12):442. doi: 10.3390/sports13120442 (PMC12736546; doi:10.3390/sports13120442)
Supplement: Supplementary file 1 [file sports-13-00442-s001.zip]

Archive with 2 entries (2 files):
- sports-4008998-supplementary-TableS1.pdf
- sports-4008998-supplementary-TableS2.pdf
